# Supplementary material for: Vimentin Intermediate Filaments Maintain Membrane Potential of Mitochondria in Growing Neurites
Source: Biology (Basel). 2024 Nov 29;13(12):995. doi: 10.3390/biology13120995 (PMC11726714; doi:10.3390/biology13120995)
Supplement: Supplementary file 1 [file biology-13-00995-s001.zip]

Archive with 1 entries (1 files):
- biology-3332194-supplementary.pdf
